# Supplementary material for: Is polycystic ovary syndrome associated with uterine malformations? A systematic review using Bradford Hill’s causality framework
Source: Hum Reprod Open. 2026 Jan 25;2026(1):hoag005. doi: 10.1093/hropen/hoag005 (PMC12902784; doi:10.1093/hropen/hoag005)
Supplement: hoag005_Supplementary_Data [file hoag005_supplementary_data.zip]

Archive with 2 entries (2 files):
- Supplementary Table S1.docx
- Supplementary Table S2 Revised.docx
